# Supplementary material for: A comparison of student evaluations of teaching and learning in the inverted classroom model versus traditional lectures in dental education
Source: BMC Med Educ. 2026 Jun 20;26:1015. doi: 10.1186/s12909-026-09733-3 (PMC13285014; doi:10.1186/s12909-026-09733-3)
Supplement: Supplementary file 2 — Supplementary Material 2. [file 12909_2026_9733_MOESM2_ESM.xlsx]

## Sheet: Sheet1
Question	ICM	FT	D: Vorbereitung	SD_ICM	SD_TF
1.1	3.72	2.7	*	0.882	0.952
1.2	3.55	3.07	*	0.827	0.98
1.3	3.14	2.97		0.833	1.017
1.4	4.17	3.52	*	0.928	0.986
Score 1.1-1.4	3.65	3.06	*	0.712	0.804
D: Lernerfahrung
Frage	ICM	FT		SD_ICM	SD_TF
1.5	3.24	4.03	*	1.185	0.823
1.6	3.34	3.28		0.897	0.96
1.7	3.55	3.24		0.783	1.023
1.8	2.93	2.72		0.923	1.032
1.9	3.66	3.1		0.936	1.263
1.10	3.34	3.79		1.045	1.013
Score 1.5-1.10	3.34	3.36		0.553	0.707
D: Flexibilität
Frage	ICM	FT		SD_ICM	SD_TF
1.11	4.03	2.86	*	1.017	1.246
1.12	3.41	2.93		1.211	1.223
1.13	3.55	3.48		1.213	1.184
1.14	3.34	3.1		0.974	1.047
Score 1.11-1.14	3.59	3.09	*	0.905	0.833
D: Kollaboratives Lernen
Frage	ICM	FT		SD_ICM	SD_TF
1.15	3.79	3.86		0.978	1.06
1.16	3.48	2.38	*	1.243	1.347
1.17	2.93	2.72		1.193	1.279
1.18	3.83	2.24	*	0.848	1.154
Score 1.15-1.18	3.51	2.8	*	0.754	0.91
D: Lehrperson
Frage	ICM	FT		SD_ICM	SD_TF
1.19	4.14	3.93		0.953	0.94
1.20	3.59	2.86	*	0.946	1.008
1.21	3.93	2.72	*	1.067	1.251
1.22	4.17	3.69	*	0.848	1.039
Score 1.19-1.22	3.96	3.27	*	0.753	0.779
D: Aktive Beteiligung/Motivation
Frage	ICM	FT		SD_ICM	SD_TF
1.23	3.28	2.1	*	1.279	1.155
1.24	3.28	2.43	*	1.162	1.345
1.25	3.55	2.43	*	1.242	1.289
1.26	3.14	2.37	*	1.044	1.149
1.27	3.66	3.76		1.111	1.057
1.28	3.76	3.48		0.988	1.09
1.29	2.28	2.79	*	1.131	1.398
Score 1.23-1.29	3.28	2.73	*	0.714	0.931
